# Supplementary material for: Extreme spatial confinement and high site fidelity in a crevice-dwelling lizard with a minimal home range
Source: BMC Zool. 2025 Dec 26;11:5. doi: 10.1186/s40850-025-00253-z (PMC12805705; doi:10.1186/s40850-025-00253-z)
Supplement: Supplementary file 1 — Supplementary Material 1 [file 40850_2025_253_MOESM1_ESM.xlsx]

## Sheet: Data
Genus	Epithet	SVL (mm)	MHR (m²)	logSVL	logMHR	Diet	Foraging mode	Reference (SVL - MHR)	Reference (D)	Reference (FM)
Anolis	aeneus	80	0.4	1.90309	-0.39794	Omnivorous	Sit and Wait	Perry & Garland 2002	Simmons et al. 2005	Murphy et al. 2018
Sceloporus	minor	87	0.45	1.93952	-0.346787	Omnivorous	Sit and Wait	Garcia-Rosales et al. 2021; Meiri 2024	Leyte-Manrique et al. 2011	Dixon & Lemos-Espinal 2010
Anolis	acutus	67	0.5	1.82607	-0.30103	Carnivorous	Sit and Wait	Perry & Garland 2002	Meiri 2024	Mesquita et al. 2016
Anolis	lineatopus	73	0.6	1.86332	-0.221849	Carnivorous	Sit and Wait	Perry & Garland 2002	Schwartz & Henderson 1991	Cooper et al. 2013
Anolis	nebulosus	61	0.6	1.78533	-0.221849	Carnivorous	Mixed	Perry & Garland 2002	Perry & Garland 2002	Losos 2009
Anolis	sagrei	74.2	0.7	1.8704	-0.154902	Carnivorous	Active foraging	Perry & Garland 2002	Hernandez-Gallegos et al. 2018	Hernandez-Gallegos et al. 2018
Aspidoscelis	maslini	75	0.7	1.87506	-0.154902	Carnivorous	Sit and Wait	Hernandez-Gallegos et al. 2018; Meiri 2024	Heimes 2022	Meiri 2024
Anolis	gingivinus	72	0.8	1.85733	-0.09691	Omnivorous	Sit and Wait	Henderson & Powell 2009; Meiri 2024	Powell et al. 2005, Hodge et al. 2003	Banfi et al. 2023
Lepidophyma	pajapanensis	81	1	1.90849	0	Omnivorous	Sit and Wait	Mendez de la Cruz et al. 2003; Meiri 2024	Mendez de la Cruz et al. 2003	Mendez de la Cruz et al. 2003
Sitana	ponticeriana	95	1	1.97772	0	Carnivorous	Sit and Wait	Kastle 1998; Meiri 2024	Pal et al. 2007	Mesquita et al. 2016
Anolis	cristatellus	80	1.5	1.90309	0.176091	Omnivorous	Sit and Wait	Perry & Garland 2002	Conant & Collins 1998	Daniells et al. 2008
Anolis	wattsii	58	1.7	1.76343	0.230449	Carnivorous	NA	Murphy et al. 2018; Meiri 2024	Henderson & Powell 2009	NA
Anolis	carolinensis	51	2.8	1.70757	0.447158	Carnivorous	Sit and Wait	Perry & Garland 2002	Hodge et al. 2003	Losos 2009
Lepidodactylus	lugubris	75	2.8	1.87506	0.447158	Omnivorous	Sit and Wait	Perry & Garland 2002	Das 2004	Mesquita et al. 2016
Psammodromus	algirus	95	3	1.97772	0.477121	Omnivorous	Active foraging	Perry & Garland 2002	Arnold & Ovenden 2004	Zamora-Camacho et al. 2014
Anolis	limifrons	51	3.7	1.70757	0.568202	Carnivorous	Sit and Wait	Perry & Garland 2002	Henderson 2010	Meiri 2024
Anolis	auratus	57	4	1.75587	0.60206	Carnivorous	Sit and Wait	Perry & Garland 2002	Rojas Murcia et al. 2016	Meiri 2024
Anolis	distichus	58.4	4.4	1.76641	0.643453	Carnivorous	Mixed	Perry & Garland 2002	Fitch 1989	Banfi et al. 2023, Cavalcanti et al. 2023
Anolis	angusticeps	53	5	1.72428	0.69897	Carnivorous	Active foraging	Perry & Garland 2002	Meiri 2024	Johnson et al. 2008
Liolaemus	wiegmannii	66	5.6	1.81954	0.748188	Carnivorous	Sit and Wait	Stellatelli et al. 2016; Meiri 2024	Halloy et al. 2006	Mesquita et al. 2016
Leiocephalus	schreibersii	107	6.3	2.02938	0.799341	Carnivorous	Sit and Wait	Perry & Garland 2002	Henderson & Powell 2009	Mesquita et al. 2016
Shinisaurus	crocodilurus	165.4	6.8	2.21854	0.832509	Carnivorous	Active foraging	Ziegler et al. 2019; Meiri 2024	Ziegler et al. 2008	Mesquita et al. 2016
Anolis	polylepis	59.4	7	1.77379	0.845098	Carnivorous	Sit and Wait	Perry & Garland 2002	Henderson 2010	Henderson 2010
Cyrtopodion	scabrum	65	7.2	1.81291	0.857332	Carnivorous	Mixed	Ibrahim 2013; Meiri 2024	Kamali 2020	Ibrahim 2013, Spawls et al. 2023
Podarcis	muralis	78	7.9	1.89209	0.897627	Carnivorous	Active foraging	Perry & Garland 2002	Giulia et al. 2019	Banfi et al. 2023
Anolis	cupreus	57	8.3	1.75587	0.919078	Carnivorous	Sit and Wait	Perry & Garland 2002	Fleming & Hooker 1975	Mesquita et al. 2016
Liolaemus	fuscus	53.5	9.4	1.72835	0.973128	Carnivorous	Active foraging	Stellatelli et al. 2016; Meiri 2024	Halloy et al. 2006	Vidal & Labra 2008
Kentropyx	striata	127	10	2.1038	1	Carnivorous	Active foraging	Perry & Garland 2002	Mesquita et al. 2006	Mesquita et al. 2016
Carinascincus	microlepidotus	70	10.2	1.8451	1.0086	Omnivorous	NA	Perry & Garland 2002	Olesen & Valido 2003, Greer 2005	NA
Diploderma	swinhonis	87.4	11.5	1.94151	1.0607	Carnivorous	Sit and Wait	Perry & Garland 2002	Kuo et al. 2009	Mesquita et al. 2016
Tropidurus	torquatus	134	11.8	2.1271	1.07188	Omnivorous	Sit and Wait	Passos et al. 2015; Meiri 2024	Cooper & Vitt 2002	Mesquita et al. 2016
Basiliscus	vittatus	225	12	2.35218	1.07918	Omnivorous	Mixed	Perry & Garland 2002	Savage 2002	Cooper et al. 2013; Leenders 2019
Tropidurus	hispidus	143	12.2	2.15534	1.08636	Omnivorous	Sit and Wait	Passos et al. 2015; Meiri 2024	Cooper & Vitt 2002	Mesquita et al. 2016
Xantusia	riversiana	117	14	2.06819	1.14613	Omnivorous	Sit and Wait	Perry & Garland 2002	Brattstrom 1952	Mesquita et al. 2016
Scincella	lateralis	59	14.2	1.77085	1.15229	Carnivorous	Active foraging	Perry & Garland 2000	Lemos-Espinal & Smith 2007	Mesquita et al. 2016
Lacerta	schreiberi	135	14.7	2.13033	1.16732	Carnivorous	NA	Perry & Garland 2001	Meiri 2024	NA
Oligosoma	zelandicum	75	15	1.87506	1.17609	Carnivorous	Active foraging	Perry & Garland 2002	Hare et al. 2016	Mesquita et al. 2016
Sceloporus	occidentalis	99	15.3	1.99564	1.18469	Carnivorous	Sit and Wait	Perry & Garland 2003	Jones & Lovich 2009	Meiri 2024
Tropidurus	itambere	95	17	1.97772	1.23045	Carnivorous	Sit and Wait	Perry & Garland 2004	Faria & Araujo 2004	Mesquita et al. 2016
Anolis	mccraniei	54.5	20	1.7364	1.30103	NA	NA	Kohler et al. 2016; Meiri 2024	NA	NA
Phymaturus	palluma	110.7	20.8	2.04415	1.31806	Herbivorous	Sit and Wait	Passos et al. 2015; Meiri 2024	Cooper & Vitt 2002	Mesquita et al. 2016
Liolaemus	lutzae	89	22.3	1.94939	1.3483	Herbivorous	Sit and Wait	Perry & Garland 2002	Rocha 1998	Mesquita et al. 2016
Anolis	valencienni	86	25	1.9345	1.39794	Omnivorous	Active foraging	Perry & Garland 2002	Herrel et al. 2004	Meiri 2024
Liolaemus	koslowskyi	82	25	1.91381	1.39794	Carnivorous	Sit and Wait	Passos et al. 2015; Meiri 2024	Pincheira-Donoso et al. 2008	Mesquita et al. 2016
Liolaemus	lemniscatus	56	25.2	1.74819	1.4014	Carnivorous	Sit and Wait	Stellatelli et al. 2016; Meiri 2024	Halloy et al. 2006	Vidal & Labra 2008
Liolaemus	quilmes	89	25.6	1.94939	1.40824	Carnivorous	NA	Passos et al. 2015; Meiri 2024	Pincheira-Donoso et al. 2008	NA
Trachylepis	sechellensis	107	26.6	2.02938	1.42488	Omnivorous	NA	Perry & Garland 2002	Cheke 1984	NA
Sphenomorphus	maculatus	77	27.3	1.88649	1.43616	Carnivorous	Mixed	Galoyan 2017; Meiri 2024	Pauwels et al. 2000	Galoyan & Geissler 2013
Paralaudakia	caucasia	174	28	2.24055	1.44716	Omnivorous	NA	Perry & Garland 2002	Panov & Zykova 2016	NA
Sceloporus	jarrovii	106	30	2.02531	1.47712	Carnivorous	Sit and Wait	Perry & Garland 2002	Stebbins & McGinnis 2018	Lemos-Espinal et al. 2013
Plestiodon	fasciatus	87	33.5	1.93952	1.52504	Carnivorous	Active foraging	Perry & Garland 2002	Beane et al. 2010	Mesquita et al. 2016
Takydromus	tachydromoides	70	33.8	1.8451	1.52892	Carnivorous	Active foraging	Perry & Garland 2002	Waltner 1991	Mesquita et al. 2016
Lacerta	agilis	123	34.9	2.08991	1.54283	Carnivorous	Active foraging	Perry & Garland 2002	Szczerbak 2003	Mesquita et al. 2016
Liolaemus	bellii	94	36.3	1.97313	1.55991	Omnivorous	Sit and Wait	Stellatelli et al. 2016; Meiri 2024	Pincheira-Donoso et al. 2008	Meiri 2024
Microlophus	delanonis	155	38.5	2.19033	1.58546	Omnivorous	NA	Perry & Garland 2002	Perry & Garland 2002	NA
Urosaurus	ornatus	69	39.1	1.83885	1.59218	Carnivorous	Sit and Wait	Perry & Garland 2002	Rorabaugh & Lemos-Espinal 2016	Mesquita et al. 2016
Teratoscincus	roborowskii	95	39.5	1.97772	1.5966	Carnivorous	NA	Li et al. 2013; Meiri 2024	Meiri 2024	NA
Phrynosoma	solare	117	39.6	2.06819	1.5977	Carnivorous	Mixed	Perry & Garland 2002	Pianka & Parker 1975	Scales & Butler 2015
Liolaemus	multimaculatus	72.3	39.9	1.85914	1.60097	Carnivorous	Sit and Wait	Passos et al. 2015; Meiri 2024	Stellatelli et al. 2016	Mesquita et al. 2016
Cnemidophorus	lemniscatus	113	40	2.05308	1.60206	Omnivorous	Active foraging	Perry & Garland 2002	Montgomery et al. 2011	Mesquita et al. 2016
Sceloporus	undulatus	91	40.5	1.95904	1.60746	Carnivorous	Sit and Wait	Perry & Garland 2002	Stebbins & McGinnis 2018	Mesquita et al. 2016
Uta	stansburiana	77	40.5	1.88649	1.60746	Carnivorous	Sit and Wait	Perry & Garland 2002	Rorabaugh & Lemos-Espinal 2016	Mesquita et al. 2016
Petrosaurus	mearnsi	106	41.8	2.02531	1.62118	Omnivorous	NA	Perry & Garland 2002	Stebbins 2003	NA
Liolaemus	melanops	99	42.1	1.99564	1.62428	Omnivorous	NA	Passos et al. 2015; Meiri 2024	Pincheira-Donoso et al. 2008	NA
Laudakia	tuberculata	150	45.7	2.17609	1.65992	Omnivorous	Mixed	Perry & Garland 2002	Khan 2006	Kastle et al. 2013
Iberolacerta	monticola	84.6	50	1.92737	1.69897	Carnivorous	Active foraging	Perry & Garland 2002	Valakos 1986	Mesquita et al. 2016
Sceloporus	grammicus	81	50	1.90849	1.69897	Carnivorous	Sit and Wait	Perry & Garland 2002	Dixon & Lemos-Espinal 2010	Mesquita et al. 2016
Tropidurus	oreadicus	117	50	2.06819	1.69897	Omnivorous	Sit and Wait	Brandao et al. 2018; Meiri 2024	Cooper & Vitt 2002	Mesquita et al. 2016
Sceloporus	graciosus	89	53	1.94939	1.72428	Carnivorous	Sit and Wait	Perry & Garland 2002	Storm & Leonard 1995	Mesquita et al. 2016
Sceloporus	merriami	66	54	1.81954	1.73239	Carnivorous	Sit and Wait	Perry & Garland 2002	Meiri 2024	Mesquita et al. 2016
Gallotia	galloti	145	55	2.16137	1.74036	Herbivorous	Active foraging	Perry & Garland 2002	Lopez‐Darias et al. 2015	Cavalcanti et al. 2023
Moloch	horridus	122	56	2.08636	1.74819	Carnivorous	Sit and Wait	Meiri 2024	Lazzari et al. 2022	Mesquita et al. 2016
Lacerta	viridis	160	62	2.20412	1.79239	Omnivorous	Active foraging	Perry & Garland 2002	Sagonas et al. 2018	Sagonas et al. 2018
Microlophus	indefatigabilis	115.3	64	2.06183	1.80618	Omnivorous	Active foraging	Rowe et al. 2019; Meiri 2024	Lewbart et al. 2017	Rowe et al. 2019
Microlophus	occipitalis	80	64	1.90309	1.80618	Carnivorous	Active foraging	Rowe et al. 2019; Meiri 2024	Meiri 2024	Rowe et al. 2019
Dipsosaurus	dorsalis	47	65	1.6721	1.81291	Carnivorous	Sit and Wait	Perry & Garland 2002	Meiri 2024	Shenbrot et al. 1991
Phrynocephalus	interscapularis	154	65	2.18752	1.81291	Herbivorous	Sit and Wait	Perry & Garland 2002	Ortega-Rubio et al. 1995	Mesquita et al. 2016
Liolaemus	schroederi	67.7	68	1.83059	1.83251	Carnivorous	Sit and Wait	Stellatelli et al. 2016; Meiri 2024	Stellatelli et al. 2016	Meiri 2024
Liolaemus	nitidus	84	70	1.92428	1.8451	Carnivorous	Active foraging	Stellatelli et al. 2016; Meiri 2024	Pafilis et al. 2017	Meiri 2024
Podarcis	erhardii	106	70	2.02531	1.8451	Herbivorous	Sit and Wait	Perry & Garland 2002	Perry & Garland 2002	Meiri 2024
Takydromus	formosanus	64	75	1.80618	1.87506	Carnivorous	NA	Perry & Garland 2002	Meiri 2024	NA
Sceloporus	scalaris	78	77	1.89209	1.88649	Carnivorous	Sit and Wait	Perry & Garland 2002	Lemos-Espinal & Dixon 2013	Mesquita et al. 2016
Sceloporus	virgatus	71	78	1.85126	1.89209	Carnivorous	Sit and Wait	Perry & Garland 2002	Stebbins & McGinnis 2018	Mesquita et al. 2016
Trachylepis	wrightii	160	78	2.20412	1.89209	Omnivorous	NA	Perry & Garland 2002	Cheke 1984	NA
Liolaemus	espinozai	62.8	79	1.79796	1.89763	Carnivorous	NA	Stellatelli et al. 2016; Meiri 2024	Pincheira-Donoso et al. 2008	NA
Eremias	arguta	100	80	2	1.90309	Carnivorous	Active foraging	Perry & Garland 2002	Szczerbak 2003	Meiri 2024
Holbrookia	maculata	75	81	1.87506	1.90849	Carnivorous	Sit and Wait	Perry & Garland 2002	Barbault & Maury 1981	Mesquita et al. 2016
Eremias	grammica	100	83	2	1.91908	Carnivorous	Active foraging	Perry & Garland 2002	Szczerbak 2003	Shenbrot et al. 1991
Podarcis	tauricus	91	84	1.95904	1.92428	Carnivorous	Active foraging	Perry & Garland 2002; Meiri 2024	Meiri 2024	Mesquita et al. 2016
Microlophus	bivittatus	105	85	2.02119	1.92942	Omnivorous	Active foraging	Rowe et al. 2019; Meiri 2024	Moore et al. 2017	Rowe et al. 2019
Podarcis	hispanicus	74	87	1.86923	1.93952	Omnivorous	Active foraging	Perry & Garland 2002	Cooper & Vitt 2002	Meiri 2024
Sceloporus	olivaceus	124	89	2.09342	1.94939	Carnivorous	Mixed	Perry & Garland 2002	Lemos-Espinal & Dixon 2013	Lemos-Espinal & Dixon 2013
Mesalina	bahaeldini	56	100	1.74819	2	Carnivorous	Active foraging	Perry & Garland 2002	Werner 2016	Meiri 2024
Scincella	huanrenensis	62.1	100	1.79309	2	Carnivorous	NA	Meiri 2024	Meiri 2024	NA
Cophosaurus	texanus	89	105	1.94939	2.02119	Carnivorous	Sit and Wait	Perry & Garland 2002	Rorabaugh & Lemos-Espinal 2016	Cooper et al. 2013
Liolaemus	leopardinus	102	107	2.0086	2.02938	Omnivorous	Active foraging	Stellatelli et al. 2016; Meiri 2024	Stellatelli et al. 2016	Meiri 2024
Liolaemus	monticola	89	111	1.94939	2.04532	Carnivorous	Active foraging	Stellatelli et al. 2016; Meiri 2024	Pincheira-Donoso et al. 2008	Vidal & Labra 2008
Aspidoscelis	sexlineatus	91	121	1.95904	2.08279	Carnivorous	Active foraging	Perry & Garland 2002	Zimmerer et al. 2016	Mesquita et al. 2016
Microlophus	albemarlensis	125	134	2.09691	2.1271	Omnivorous	Sit and Wait	Perry & Garland 2002	Perry & Garland 2002	Mesquita et al. 2016
Liolaemus	ornatus	71.2	146	1.85248	2.16435	Omnivorous	NA	Stellatelli et al. 2016 ; Meiri 2024	Stellatelli et al. 2016	NA

## Sheet: References
SVL and MHR references
	Brandao, R. A., Francoso, R. D., Santoro, G. R. C. C. and Peres, A. K. 2018. Using pitfall traps arrays to estimate the home range of a Cerrado lizard in Central Brazil. Herpetology Notes 11: 985-991.
	Galoyan, E. A. 2017. Unstable social structure indicates low diversity of relationships in the spotted forest skink Sphenomorphus maculatus. Amphibia-Reptilia, 38: 381-393.
	Garcia-Rosales, A., Ramirez-Bautista, A., Octavio-Aguilar, P. and Armella-Villalpando, M. A. 2021. Aggressive sexual behaviour and spatial distribution of the polymorphic lizard Sceloporus minor (Squamata: Phrynosomatidae) from Central Mexico. Salamandra 57: 151–161.
	Henderson, R. W. and Powell, R. 2009. Natural history of West Indian reptiles and amphibians. University Press of Florida, Gainsville.
	Hernandez-Gallegos, O., Lopez-Moreno, A. E., Mendez-de la Cruz, F. R. and Walker, J. M. 2018. Home range of the parthenogenetic lizard Aspidoscelis maslini (Fritts, 1969), on a beach strand. Herpetozoa 31: 83-86.
	Ibrahim, A. A. 2013. Ecology of the rough-tailed gecko, Cyrtopodion scabrum (Squamata: Gekkonidae) in the Suez Canal zone, Egypt. Journal of Herpetology, 47: 148-155.
	Kastle, W. 1998. Studies on the ecology and behaviour of Sitana sivalensis sp. nov. Pages 121-206 in Schleich, HH and W. Kastle (eds.). Contributions to the Herpetology of South Asia. Fuhlrott-Museum, Wuppertal.
	Kohler, G., Townsend, J. H. and Petersen, C. B. 2016. A taxonomic revision of the Norops tropidonotus complex (Squamata, Dactyloidae), with the resurrection of N. spilorhipis (Alvarez del Toro and Smith, 1956) and the description of two new species. Mesoamerican Herpetology 3: 8-41.
	Li, W. R., Song, Y. C. and Shi, L. 2013. The home range of Teratoscincus roborowskii (Gekkonidae): influence of sex, season, and body size. Acta Ecologica Sinica, 33: 395-401.
	Meiri, S. 2024. SquamBase—A database of squamate (Reptilia: Squamata) traits. Global Ecology and Biogeography, 33(4), e13812.
	Mendez de la Cruz, F., Hernandez Gallegos, O. and Rodriguez Romero, F. 2003. Lepidophyma pajapanensis. Elaboracion de fichas de 5 especies de lacertilios: PROY-NOM-059-ECOL-2000. Departamento de Zoologia, instituto de Biologia, Universidad Nacional Autonoma de Mexico. Bases de datos SNiB-CONABIO. Proyecto W033. Mexico. D.F.
	Murphy, J. C., Downie, J. R., Smith, J. M., Livingstone, S. R., Mohammed, R. S., Lehtinen, R. M., Eyre, M., Sewlal, J., Noriega, N., Caspar, G. S., Rutherford, M. G., Braswell, A. L. and Jowers, M. J. 2018. A field guide to the amphibians and reptiles of Trinidad and Tobago. Trinidad and Tobago Field Naturalists’ Club, Port of Spain. 300p.
	Passos, D. C., Galdino, C. A. D. and Rocha, C. F. D. 2015. Challenges and perspectives for studies on home range of lizards from South America. South American Journal of Herpetology, 10: 82-89.
	Perry, G. and Garland, T. 2002. Lizard home ranges revisited: effects of sex, body size, diet, habitat, and phylogeny. Ecology 83: 1870-1885.
	Rowe, J. W., Martin, C. E., Clark, D. L., Valle, C. and Palacios, C. P. V. 2019. Habitat use and spatial ecology of three Microlophus lizard species from Santa Cruz and San Cristobal Islands, Galapagos, and the coastal dry forest of Machalilla, Ecuador. Herpetological Review 50: 43-51.
	Stellatelli, O. A., Block, C., Moreno-Azocar, D. L., Vega, L. E., isacch, J. P. and Cruz, F. B. 2016. Scale dependency of Liolaemus lizards’ home range in response to different environmental variables. Current Zoology, 62: 521-530.
	Ziegler, T., Van Schingen, M., Rauhaus, A., Dang, P. H., Pham, D. T. K., Pham, C. T. and Nguyen, T. Q. 2019. New insights into the habitat use and husbandry of crocodile lizards (Reptilia: Shinisauridae) including the conception of new facilities for Vietnamese crocodile lizards Shinisaurus crocodilurus vietnamensis in Vietnam and Germany. International Zoo Yearbook 53: 1-20.
Diet references
	Arnold, E. N. and Ovenden, D. W. 2004. A field guide to the reptiles and amphibians of Britain and Europe. 2nd edition. Collins, London.
	Barbault, R. and Maury, M. E. 1981. Ecological organization of a Chihuahuan desert lizard community. Oecologia 51: 335-342.
	Beane, J. C., Braswell, A. L., Mitchell, J. C., Palmer, W. M. and Harrison, J. R. 2010. Amphibians and reptiles of the Carolinas and Virginia. Second Edition, Revised and Updayted. The University of North Carolina Press, Chapel Hill.
	Brattstrom, B. H. 1952. The food of the nightlizards, genus Xantusia. Copeia, 1952: 168-172.
	Cheke, A. S. 1984. Lizards of the Seychelles. Biogeography and ecology of the Seychelles islands (ed. by D.S. Stoddart), pp. 331-360. Dr W. Junk, The Hague.
	Conant, R. and Collins, J. T. 1998. Reptiles and amphibians of eastern and central North America. 3rd Edition expanded. Houghton Mifflin Company, Boston.
	Cooper, W. E. and Vitt, L. J. 2002. Distribution, extent, and evolution of plant consumption by lizards. Journal of Zoology 257: 487-517.
	Das, I. 2004. Lizards of Borneo. Natural History Publications (Borneo), Kota Kinabalu.
	Dixon, J. R. and Lemos-Espinal, J. A. 2010. Amphibians and reptiles of the state of Queretaro, Mexico. Texas A and M University, College Station, TX.
	Faria, R. G. and Araujo, A. F. B. 2004. Sintopy of two Tropidurus lizard species (Squamata: Tropiduridae) in a rocky cerrado habitat in central Brazil. Brazilian Journal of Biology 4: 775-786.
	Fitch, H. S. 1989. A field study of the slender glass lizard, Ophisaurus attenuatus, in Northeastern Kansas. Occasional Papers of the Museum of Natural History of the University of Kansas, 125: 1-50.
	Fleming, T. H. and Hooker, R. S. 1975. Anolis cupreus: the response of a lizard to tropical seasonality. Ecology, 56: 1243-1261.
	Giulia, S., Luca, L. and Leonardo, V. 2019. Lizards and the city: A community study of Lacertidae and Gekkonidae from an archaeological park in Rome. Zoologischer Anzeiger 283: 20-26.
	Greer, A. E. 2005. Encyclopedia of Australian reptiles. Australian Museum Online http://www.amonline.net.au/herpetology/research/encyclopedia.pdf Version date: 5 August 2005.
	Halloy, M., Robles, C. and Cuezzo, F. 2006. Diet in two syntopic neotropical lizard species of Liolaemus (Liolaemidae): interspecific and intersexual differences. Revista Espanola de Herpetologia, 20: 47-56.
	Hare, K. M., Chapple, D. G., Towns, D. R. and van Winkel, D. 2016. The ecology of New Zealand’s lizards. Pages 133-168 in Chapple, D. G. Editor. New Zealand lizards. Springer, New York.
	Heimes, P. 2022. Lizards of Mexico. Part I. Iguanian lizards. Herpetofauna Mexicana Vol. 2. Edition Chimaira, Frankfurt Am Main.
	Henderson, C. L. 2010. Mammals, amphibians and reptiles of Costa Rica. A field guide. University of Texas Press.
	Henderson, C. L. 2010. Mammals, amphibians and reptiles of Costa Rica. A field guide. University of Texas Press.
	Henderson, R. W. and Powell, R. 2009. Natural history of West Indian reptiles and amphibians. University Press of Florida, Gainsville.
	Hernandez-Gallegos, O., Lopez-Moreno, A. E., Mendez-de la Cruz, F. R. and Walker, J. M. 2018. Home range of the parthenogenetic lizard Aspidoscelis maslini (Fritts, 1969), on a beach strand. Herpetozoa 31: 83-86.
	Herrel, A., Vanhooydonck, B. and Van Damme, R. 2004. Omnivory in lacertid lizards: adaptive evolution or constraint? Journal of Evolutionary Biology 17: 974–984.
	Hodge, K. V. D., Censky, E. J. and Powell, R. 2003. The reptiles and amphibians of Anguilla, British West indies. Anguilla National Trust.
	Hodge, K. V. D., Censky, E. J. and Powell, R. 2003. The reptiles and amphibians of Anguilla, British West indies. Anguilla National Trust.
	Jones, L. and Lovich, R. 2009. Lizards of the American southwest: a photographic field guide. Rio Nuevo Publishers, Tuscon.
	Kamali, K. 2020. A guide to the reptiles and amphibians of Iran. Edition Chimaira, Frankfurt am Main.
	Khan, M. S. 2006. The amphibians and reptiles of Pakistan. Krieger Publishing Company, Malabar.
	Kuo, C-Y., Lin, Y-T. and Yao-Sung Lin, Y-S. 2009. Sexual size and shape dimorphism in an agamid lizard, Japalura swinhonis (Squamata: Lacertilia: Agamidae). Zoological Studies 48: 351-361.
	Lazzari, J., Sato, C. F. and Driscoll, D. A. 2022. Traits influence reptile responses to fire in a fragmented agricultural landscape. Landscape Ecology 37: 2363-2382.
	Lemos-Espinal, J. A. and Dixon, J. R. 2013. Amphibians and reptiles of San Luis Potosi. Eagle Mountain Publishing. Eagle Mountain, Utah.
	Lemos-Espinal, J. A. and Smith, H. M. 2007. Amphibians and reptiles of the state of Coahuila, Mexico. Anfibios y reptiles del estado de Coahuila, Mexico. UNAM, Tlalnepantla.
	Lewbart, G. A., Valle, C. A. and Munoz-Perez, J. P. 2017. Microlophus indefatigabilis (lava lizard). Diet. Herpetological Review 48: 851-852.
	Leyte-Manrique, A., Barrera-Hernandez, O., Serrano-Munoz, C. and Ramirez-Bauitista, A. 2011. Sceloporus minor (minor spiny lizard). Herbivory. Herpetological Review 42: 608-609.
	Lopez‐Darias, M., Vanhooydonck, B., Cornette, R. and Herrel, A. 2015. Sex‐specific differences in ecomorphological relationships in lizards of the genus Gallotia. Functional Ecology, 29: 506-514.
	Meiri, S. 2024. SquamBase—A database of squamate (Reptilia: Squamata) traits. Global Ecology and Biogeography, 33(4), e13812.
	Mendez de la Cruz, F., Hernandez Gallegos, O. and Rodriguez Romero, F. 2003. Lepidophyma pajapanensis. Elaboracion de fichas de 5 especies de lacertilios: PROY-NOM-059-ECOL-2000. Departamento de Zoologia, instituto de Biologia, Universidad Nacional Autonoma de Mexico. Bases de datos SNiB-CONABIO. Proyecto W033. Mexico. D.F.
	Mesquita, D. O., Colli, G. R., Franca, F. G. R. and Vitt, L. J. 2006. Ecology of a cerrado lizard assemblage in the Jalapao region of Brazil. Copeia 2006: 460-471.
	Montgomery, C. E., Boback, S. M., Green, S. E. W., Paulissen, M. A. and Walker, J. M. 2011. Cnemidophorus lemniscatus (Squamata: Teiidae) on Cayo Cochino Pequeno, Honduras: extent of island occupancy, natural history, and conservation status. Herpetological Conservation and Biology 6: 10-24.
	Moore, J. A., Rowe, J. W., Wessels, D., Plivelich, M. T. and Valle, C. A. 2017. Microlophus bivittatus (San Cristobal lava lizard). Diet. Herpetological Review 48: 851.
	Olesen, J. M. and Valido, A. 2003. Lizards as pollinators and seed dispersers: an island phenomenon. Trends in Ecology and Evolution 18: 177-181.
	Ortega-Rubio, A., Gonzalez-Romero, A. and Barbault, R. 1995. Food analysis and resource partitioning. In a lizard guild of the Sonoran Desert, Mexico. Journal of Arid Environments 29: 367-382.
	Pafilis, P., Sagonas, K., Kapsalas, G., Foufopoulos, J. and Valakos, E. D. 2017. Sex does not affect tail autotomy in lacertid lizards. Acta Herpetologica 12: 19-27.
	Pal, A., Swain, M. M. and Rath, S. 2007. Seasonal variation in the diet of the fan-throated lizard, Sitana ponticeriana (Sauria: Agamidae). Herpetological Conservation and Biology 2: 145-148.
	Panov, E. N. and Zykova, L. Y. 2016. Rock agamas of Eurasia. KMK Scientifi c Press, Moscow.
	Pauwels, O.S.G., Laohawat, O.-A., David, P., Bour, R., Dangsee, P., Puangjit, C. and Chimsunchart, C. 2000. Herpetological investigations in PhangNga Province, southern Peninsular Thailand, with a list of reptile species and notes on their biology. Dumerilia 4: 123-154.
	Perry, G. and Garland, T. 2002. Lizard home ranges revisited: effects of sex, body size, diet, habitat, and phylogeny. Ecology 83: 1870-1885.
	Pianka, E. R. and Parker, W. S. 1975. Ecology of horned lizards: a review with special reference to Phrynosoma platyrhinos. Copeia, 1975: 141-162.
	Pincheira-Donoso, D., Scolaro, J. A. and Sura, P. 2008. A monographic catalogue on the systematics and phylogeny of the South American iguanian lizard family Liolaemidae (Squamata, iguania). Zootaxa 1800: 1-85.
	Powell, R., Henderson R. W. and Parmerlee, J. S. 2005. The reptiles and amphibians of the Dutch Caribbean St Eustatius, Saba, and St Maarten. International Union for the Conservation of Nature.
	Rocha, C. F. D. 1998. Ontogenetic shift in the rate of plant consumption in a tropical lizard (Liolaemus lutzae). Journal of Herpetology, 32: 274-279.
	Rojas Murcia, L. E., Carvajal Cogollo, J. E. and Cabrejo Bello, J. A. 2016. Reptiles from the seasonal dry forest the Caribbean Region: Distribution of habitat and use of food resource. Acta Biologica Colombiana, 21: 365-377.
	Rorabaugh, J. C. and Lemos-Espinal, J. 2016. A field guide to the amphibians and reptiles of Sonora, Mexico. ECO Herpetological Publishing and Distribution, Rodeo, NM.
	Sagonas, K., Valakos, E. D. Lymberakis, P. and Pafilis, P. 2018. Traits of reproduction and feeding of the european green lizard, Lacerta viridis (Laurenti, 1768), at the southern edge of its distribution (Squamata: Sauria: Lacertidae). Herpetozoa 30: 115-129.
	Savage, J. M. 2002. The amphibians and reptiles of Costa Rica. The University of Chicago Press, Chicago.
	Schwartz, A. and Henderson, R. W. 1991. Amphibians and reptiles of the West indies. University of Florida Press, Gainesville.
	Simmons, P. M., Greene, B. T., Williamson, K. E., Powell, R. and Parmerlee, J. S. 2005. Ecological interactions within a lizard community on Grenada. Herpetologica, 61: 124-134.
	Stebbins, R. C. 2003. A field guide to western reptiles and amphibians. Third Edition. Houghton Mifflin Company, Boston.
	Stebbins, R. C. and McGinnis, S. M. 2018. Peterson field guide to western reptiles and amphibians. Fourth edition. Houghton Mifflin Company, Boston.
	Stellatelli, O. A., Block, C., Moreno-Azocar, D. L., Vega, L. E., isacch, J. P. and Cruz, F. B. 2016. Scale dependency of Liolaemus lizards’ home range in response to different environmental variables. Current Zoology, 62: 521-530.
	Storm, R. M. and Leonard, W. P. 1995. Reptiles of Washington and Oregon. Seattle Audubon Society, Seattle.
	Szczerbak, N. 2003. Guide to the reptiles of the Eastern Palearctic. Krieger Publishing Company, Malabar.
	Valakos, E. 1986. The feeding ecology of Podarcis erhardii (Reptilia - Lacertidae) in a main insular ecosystem. Herpetological Journal 1: 118-121.
	Waltner, R. C. 1991. Altitudinal ecology of Agama tuberculata Gray in the western Himalayas. University of Kansas Museum of Natural History Miscellaneous Publications 83: 1-74.
	Werner, Y. L. 2016. Reptile life in the Land of Israel. Edition Chimaira, Frankfurt Am Main.
	Ziegler, T., Quyet, L. K., Thanh, V. N., Hendrix, R. and Bohme, W. 2008. A comparative study of crocodile lizards (Shinisaurus crocodilurus Ahl, 1930) from Vietnam and China. Raffles Bulletin of Zoology 56: 181-187.
	Zimmerer, E. J., Snyder, D. H., Scott, A. F. and Frymire, D. F. 2016. Amphibians and reptiles of land between the lakes. University Press of Kentucky, Lexington.
Foraging references
	Banfi, F., Meiri, S., Shine, R., Van Damme, R. and Baeckens, S. 2023. Foraging mode constrains the evolution of cephalic horns in lizards and snakes. Biology Letters 19: 20230395.
	Cavalcanti, L. B., Costa, G. C., Colli, G. R., Pianka, E. R., Vitt, L. J. and Mesquita, D. O. 2023. Myrmecophagy in lizards: evolutionary and ecological implications. Zoological Journal of the Linnean Society, p.zlad175.
	Cooper, W. E., Castaneda, G., Garcia-De la Pena, C., Wilson, B., Caldwell, J. P. and Vitt, L. J. 2013. Foraging modes of some Jamaican, Costa Rican, and Mexican lizards. Herpetology Notes, 6: 591-597.
	Leenders, T. 2019. Reptiles of Costa Rica. A field guide. Hellbender Publishing, Ithaca.
	Daniells, E. A., Ackley, J. W., Carter, R. E., Muelleman, P. J., Rudman, S. M., Turk, P. A., Espinet, N. J. V., White, L. A. and Wyszynski, N. N. 2008. An annotated checklist of the amphibians and reptiles of Dominica, West indies. Iguana 15: 130-141.
	Dixon, J. R. and Lemos-Espinal, J. A. 2010. Amphibians and reptiles of the state of Queretaro, Mexico. Texas A and M University, College Station, TX.
	Galoyan, E. and Geissler, P. 2013. Autecology and mating behaviour of the spotted forest skink, Sphenomorphus maculatus (Blyth, 1853) in the monsoon forest of Cat Tien National Park, southern Vietnam. Herpetological Journal 23: 139-144.
	Henderson, C. L. 2010. Mammals, amphibians and reptiles of Costa Rica. A field guide. University of Texas Press.
	Hernandez-Gallegos, O., Lopez-Moreno, A. E., Mendez-de la Cruz, F. R. and Walker, J. M. 2018. Home range of the parthenogenetic lizard Aspidoscelis maslini (Fritts, 1969), on a beach strand. Herpetozoa 31: 83-86.
	Spawls, S., Mazuch, T. and Abubaker, M. 2023. Handbook of amphibians and reptiles of North-east Africa. Bloomsbury Wildlife, London.
	Ibrahim, A. A. 2013. Ecology of the rough-tailed gecko, Cyrtopodion scabrum (Squamata: Gekkonidae) in the Suez Canal zone, Egypt. Journal of Herpetology, 47: 148-155.
	Johnson, M. A., Leal, M., Schettino, L. R., Lara, A. C., Revell, L. J. and Losos, J. B. 2008. A phylogenetic perspective on foraging mode evolution and habitat use in West Indian Anolis lizards. Animal Behaviour 75: 555-563.
	Kastle, W., Rai, W. and Schleich, H. 2013. Field guide to amphibians and reptiles of Nepal. ARCO-Nepal, Kathmandu.
	Lemos-Espinal, J. A. and Dixon, J. R. 2013. Amphibians and reptiles of San Luis Potosi. Eagle Mountain Publishing. Eagle Mountain, Utah.
	Lemos-Espinal, J. A., Smith, H. M. and Cruz, A. 2013. Amphibians and reptiles of the Sierra Tarahumara of Chihuahua, Mexico. ECO herpetological Publishing and Distribution, NM.
	Losos, J. B. 2009. Lizards in an evolutionary tree: ecology and adaptive radiation of Anoles. University of California Press, Berkeley.
	Meiri, S. 2024. SquamBase—A database of squamate (Reptilia: Squamata) traits. Global Ecology and Biogeography, 33(4), e13812.
	Mendez de la Cruz, F., Hernandez Gallegos, O. and Rodriguez Romero, F. 2003. Lepidophyma pajapanensis. Elaboracion de fichas de 5 especies de lacertilios: PROY-NOM-059-ECOL-2000. Departamento de Zoologia, instituto de Biologia, Universidad Nacional Autonoma de Mexico. Bases de datos SNiB-CONABIO. Proyecto W033. Mexico. D.F.
	Mesquita, D. O., Costa, G. C., Colli, G. R., Costa, T. B., Shepard, D. B., Vitt, L. J. and Pianka, E. R. 2016. Life-history patterns of lizards of the world. The American Naturalist 187: 689-705.
	Murphy, J. C., Downie, J. R., Smith, J. M., Livingstone, S. R., Mohammed, R. S., Lehtinen, R. M., Eyre, M., Sewlal, J., Noriega, N., Caspar, G. S., Rutherford, M. G., Braswell, A. L. and Jowers, M. J. 2018. A field guide to the amphibians and reptiles of Trinidad and Tobago. Trinidad and Tobago Field Naturalists’ Club, Port of Spain. 300p.
	Rowe, J. W., Martin, C. E., Clark, D. L., Valle, C. and Palacios, C. P. V. 2019. Habitat use and spatial ecology of three Microlophus lizard species from Santa Cruz and San Cristobal Islands, Galapagos, and the coastal dry forest of Machalilla, Ecuador. Herpetological Review 50: 43-51.
	Sagonas, K., Valakos, E. D. Lymberakis, P. and Pafilis, P. 2018. Traits of reproduction and feeding of the european green lizard, Lacerta viridis (Laurenti, 1768), at the southern edge of its distribution (Squamata: Sauria: Lacertidae). Herpetozoa 30: 115-129.
	Scales, J. A. and Butler, M. A. 2015. Adaptive evolution in locomotor performance: How selective pressures and functional relationships produce diversity. Evolution 70: 48-61.
	Shenbrot, G. I., Rogovin, K. A. and Surov, A. V. 1991. Comparative analysis of spatial organization of desert lizard communities in Middle Asia and Mexico. Oikos 61: 157-168.
	Vidal, M. A. and Labra, A. 2008. Dieta de anfibios y reptiles. Pages 453-482 in Vidal, M. A. and Labra, A. (editors). Herpetologia de Chile. Science Verlag Ediciones. Santiago, Chile.
	Zamora-Camacho, F. J., Reguera, S., Rubino-Hispan, M. V. and Moreno-Rueda, G. 2014. Effects of limb length, body mass, gender, gravidity, and elevation on escape speed in the lizard Psammodromus algirus. Evolutionary Biology 41: 509-517.

## Sheet: Regression output
Posterior estimates for minimum home-range allometry (model: MHR ~ SVL + Diet + Foraging)
Trait	Category	β₀	Equation
Diet	Carnivorous	-4.68	log(MHR) = -4.68 + 1.83 * log(SVL)
	Herbivorous	-3.73	log(MHR) = -3.73 + 1.83 * log(SVL)
	Omnivorous	-5.55	log(MHR) = -5.55 + 1.83 * log(SVL)
Foraging	Active	-4.68	log(MHR) = -4.68 + 1.83 * log(SVL)
	Mixed	-5.59	log(MHR) = -5.59 + 1.83 * log(SVL)
	Sit-and-wait	-5.4	log(MHR) = -5.40 + 1.83 * log(SVL)

## Sheet: Metadata
Acronymus
	SVL	Snout-vent length in milimetres
	MHR	Minimal home range in square metres
	D	Diet
	FM	Foraging mode
